# Supplementary material for: Possible Association of Energy Availability with Transferrin Saturation and Serum Iron during Summer Camp in Male Collegiate Rugby Players
Source: Nutrients. 2021 Aug 26;13(9):2963. doi: 10.3390/nu13092963 (PMC8466518; doi:10.3390/nu13092963)
Supplement: Supplementary file 1 [file nutrients-13-02963-s001.zip]

Archive with 1 entries (1 files):
- nutrients-1314655-supplementary.pdf
